# Supplementary material for: Long Term Outcomes and Predictors of Reverse Remodelling After Cardiac Resynchronization Therapy Upgrade
Source: Medicina (Kaunas). 2026 Mar 10;62(3):513. doi: 10.3390/medicina62030513 (PMC13028553; doi:10.3390/medicina62030513)
Supplement: Supplementary file 1 [file medicina-62-00513-s001.zip]

Archive with 1 entries (1 files):
- medicina-4143686-supplementary.pdf
